# Supplementary material for: Investigating the effect of national government physical distancing measures on depression and anxiety during the COVID-19 pandemic through meta-analysis and meta-regression
Source: Psychol Med. 2021 Mar 2:1–13. doi: 10.1017/S0033291721000933 (PMC7985907; doi:10.1017/S0033291721000933)
Supplement: Supplementary file 1 [file S0033291721000933sup001.zip]

Archive with 14 entries (13 files):
- S0033291721000933sup001/
- S0033291721000933sup001/S0033291721000933sup001.pdf
- S0033291721000933sup001/S0033291721000933sup002.pdf
- S0033291721000933sup001/S0033291721000933sup003.pdf
- S0033291721000933sup001/S0033291721000933sup004.pdf
- S0033291721000933sup001/S0033291721000933sup005.pdf
- S0033291721000933sup001/S0033291721000933sup006.pdf
- S0033291721000933sup001/S0033291721000933sup007.pdf
- S0033291721000933sup001/S0033291721000933sup008.pdf
- S0033291721000933sup001/S0033291721000933sup009.pdf
- S0033291721000933sup001/S0033291721000933sup010.pdf
- S0033291721000933sup001/S0033291721000933sup011.pdf
- S0033291721000933sup001/S0033291721000933sup012.pdf
- S0033291721000933sup001/S0033291721000933sup013.pdf
